# Supplementary material for: Enhancing Role of Nitrogen Fixation in Biogeochemical Cycles of the Pacific Arctic
Source: Glob Chang Biol. 2026 May 15;32:e70910. doi: 10.1111/gcb.70910 (PMC13177275; doi:10.1111/gcb.70910)
Supplement: Supplementary file 1 — Dataset: S1. Cruise data at each light depth in each year. [file GCB-32-e70910-s003.xlsx]

## Sheet: 2015
Dataset S1a Cruise data at each light depth in 2015 n.d.: not detected, - :no data
Station	Region	DATE	LATITUDE	LONGITUDE	LightDepth	Depth	Temperature	Salinity	Chl a	Nitrate	Ammonium	Phosphate	N2 fixation	MQR of N2 fixation*	Primary Production	Nitrate assimilation	Nitrification**	UCYN-A2
		UTC				m	oC		µg L-1	µM	µM	µM	nmolN L-1 d-1	nmolN L-1 d-1	nmolC/L/d	nmolN L-1 d-1	nmolN L-1 d-1	Log10(copies L-1)
1	Shelf	09/06/2015	65.7616	191.247	1	0	7.4	31.7002	4.7	1.13	1.38	0.75	n.d.	1.33004	14034.1	608.07	n.d.	2
1	Shelf	09/06/2015	65.7616	191.247	0.1	10.2	7.2335	31.7224	4.54	1.23	1.44	0.76	n.d.	0.55852	1773.75	68.8363	0.176876	2.1
1	Shelf	09/06/2015	65.7616	191.247	0.01	19.3	7.0461	31.7984	4.68	1.46	1.49	0.77	0.57	0.553337	374.162	168.452	0.646219	2.4
1	Shelf	09/06/2015	65.7616	191.247	0.001	29.2	4.3879	32.4705	2.4	13.58	1.94	1.61	n.d.	0.233073	44.0009	44.6587	9.37448	n.d.
6	Shelf	09/07/2015	67.9985	191.223	1	0	4.6	32.4854	1.79	14.47	2.24	1.63	n.d.	1.22397	6111.27	115.854	n.d.	2
6	Shelf	09/07/2015	67.9985	191.223	0.1	15	4.3438	32.5118	1.69	14.84	2.44	1.66	3.6	2.61844	678.733	46.5569	2.01274	n.d.
6	Shelf	09/07/2015	67.9985	191.223	0.01	24.9	4.1554	32.6252	1.76	18.24	2.5	1.93	0.31	0.203753	157.406	-	5.32156	2.6
6	Shelf	09/07/2015	67.9985	191.223	0.001	35	4.0147	32.6563	1.33	18.87	2.79	2	0.56	0.188562	20.7185	116.433	9.89119	2.1
11	Shelf	09/07/2015	70.5016	191.248	1	0	4.9	31.9793	1.83	0.11	0.09	0.61	n.d.	1.24426	2662.52	236.911	-	3.1
11	Shelf	09/07/2015	70.5016	191.248	0.1	10.9	4.7917	31.981	1.86	0.06	0.11	0.59	n.d.	0.451607	725.907	102.006	-	3.5
11	Shelf	09/07/2015	70.5016	191.248	0.01	22	4.4632	32.1874	0.85	0.63	1.44	0.87	n.d.	0.183464	89.8129	6.1286	0.284015	n.d.
11	Shelf	09/07/2015	70.5016	191.248	0.001	30	4.2932	32.1877	0.87	0.72	1.75	0.95	n.d.	0.216351	31.951	9.65538	0.631123	2.3
13	Shelf	09/08/2015	71.335	202.335	1	0	4.9	31.7321	1.96	0.54	0.88	0.83	0.41	0.321873	3148.63	55.8097	0.119741	3
13	Shelf	09/08/2015	71.335	202.335	0.1	8.3	4.9302	31.7338	1.7	0.52	0.9	0.82	2.26	1.43023	385.265	21.2656	0.310213	2.8
13	Shelf	09/08/2015	71.335	202.335	0.01	18	4.9447	31.7351	1.74	0.53	0.92	0.83	0.26	0.238097	32.9735	24.8429	0.414745	3
13	Shelf	09/08/2015	71.335	202.335	0.001	27.8	4.7599	31.728	1.68	0.45	0.87	0.81	0.41	0.289645	52.5057	3.86225	0.472733	3
47	Shelf	09/15/2015	71.9516	201.999	1	0	4.4	31.3749	2.74	0.47	0.43	0.69	n.d.	3.29946	3589.57	99.2404	0.0316185	2.7
47	Shelf	09/15/2015	71.9516	201.999	0.1	9.6	4.3556	31.3775	1.84	0.22	0.43	0.68	0.42	0.308788	504.655	12.7397	0.151674	3.2
47	Shelf	09/15/2015	71.9516	201.999	0.01	23.7	-0.2149	31.9009	0.25	2.06	1.42	0.95	0.62	0.103175	26.7039	10.3034	1.71008	2.1
47	Shelf	09/15/2015	71.9516	201.999	0.001	39.7	-0.9258	32.1913	0.2	5.69	2.56	1.39	n.d.	0.167511	13.3497	15.9045	9.04931	n.d.
102	Shelf	09/29/2015	72.0018	191.254	1	0	2.3	31.7742	2.72	0.18	0.29	0.59	0.7	0.327519	3482.73	518.429	-	1.9
102	Shelf	09/29/2015	72.0018	191.254	0.1	12	2.305	31.7691	2.77	0.21	0.3	0.59	n.d.	0.341578	586.251	199.541	0.102943	2.1
102	Shelf	09/29/2015	72.0018	191.254	0.01	22.4	2.2958	31.7723	2.61	0.21	0.22	0.58	n.d.	0.267731	144.757	53.2687	0.0941484	n.d.
102	Shelf	09/29/2015	72.0018	191.254	0.001	37.1	-0.2908	32.4208	0.51	5.63	5.21	1.69	0.32	0.232616	14.0248	16.0887	4.6255	n.d.
108	Shelf	10/03/2015	67.0005	191.252	1	0	3.7	32.796	0.7	20.09	5.03	2.31	1.76	1.47847	585.182	51.1155	5.45214	n.d.
108	Shelf	10/03/2015	67.0005	191.252	0.1	15.3	3.4094	32.7962	0.66	20.09	4.7	2.29	n.d.	0.318207	96.0235	47.7288	9.52801	n.d.
108	Shelf	10/03/2015	67.0005	191.252	0.01	25.7	3.4083	32.8014	0.73	20	4.68	2.29	0.61	0.321899	28.3912	36.9297	10.8417	n.d.
108	Shelf	10/03/2015	67.0005	191.252	0.001	35.2	3.4108	32.8018	0.74	20.24	4.65	2.3	n.d.	0.341328	14.4049	43.3133	11.096	n.d.
23	Off-shelf	09/11/2015	71.7407	204.789	1	0	5.4	30.775	1.21	0.18	0.76	0.69	n.d.	0.263836	1856.8	14.0433	n.d.	3
23	Off-shelf	09/11/2015	71.7736	204.669	0.1	9	5.2586	30.8164	1.16	0.17	0.78	0.7	0.27	0.248478	270.73	9.82887	0.032109	3.2
23	Off-shelf	09/11/2015	71.7736	204.669	0.01	18.1	5.3413	30.8313	1.15	0.18	0.81	0.7	n.d.	0.230256	55.7025	2.65073	0.0516987	3
23	Off-shelf	09/11/2015	71.7736	204.669	0.001	28.7	5.3337	30.8401	1.19	0.17	0.79	0.71	0.31	0.237644	18.4549	2.15507	0.0595094	3.2
32	Off-shelf	09/13/2015	72	205.293	1	0	2.3	27.6395	0.67	0.05	0.05	0.49	n.d.	0.59853	777.766	25.048	-	3
32	Off-shelf	09/14/2015	72.0032	205.239	0.1	16	2.9705	29.7879	0.62	<0.05	0.07	0.58	0.35	0.184579	176.306	2.5766	-	n.d.
32	Off-shelf	09/14/2015	72.0032	205.239	0.01	38.1	-0.3915	30.9011	0.27	0.13	0.38	0.76	n.d.	0.331015	22.0921	0.893297	-	2.2
32	Off-shelf	09/14/2015	72.0032	205.239	0.001	63.7	-1.0055	31.5424	0.16	4.66	0.32	1.12	0.24	0.193864	5.58992	16.5688	11.0998	n.d.
39	Off-shelf	09/15/2015	72.3923	204.533	1	0	1.4	26.6337	0.35	0.07	0.11	0.51	0.55	0.230301	432.916	20.6479	-	2.5
39	Off-shelf	09/14/2015	72.3914	204.597	0.1	26	-0.9876	29.5041	0.19	<0.05	0.07	0.67	n.d.	0.139636	28.318	0.53118	-	n.d.
39	Off-shelf	09/14/2015	72.3914	204.597	0.01	41.4	3.4726	30.6597	0.5	0.08	0.72	0.73	0.27	0.173867	32.836	0.995295	-	2
39	Off-shelf	09/14/2015	72.3914	204.597	0.001	60	-0.3358	30.914	0.28	0.74	0.22	0.84	0.2	0.124919	5.36359	4.21557	2.18404	2.2
53	Off-shelf	09/16/2015	72.3404	204.608	1	0	1.4	26.8155	0.48	0.06	<0.07	0.53	0.39	0.17282	501.603	48.7893	-	2.1
53	Off-shelf	09/16/2015	72.3404	204.608	0.1	19.4	0.9225	29.1247	0.66	<0.05	<0.07	0.63	0.37	0.2324	118.94	5.48216	-	1.9
53	Off-shelf	09/16/2015	72.3404	204.608	0.01	34.3	6.0598	30.9965	0.61	0.18	1.18	0.72	0.11	0.107307	31.2583	3.42602	0.146544	2.7
53	Off-shelf	09/16/2015	72.3404	204.608	0.001	51.8	4.9634	31.2205	0.3	0.22	1.27	0.72	n.d.	0.127628	11.1907	2.41092	0.142699	2.5
54	Off-shelf	09/18/2015	72.471	204.609	1	0	0.8	26.6552	0.29	0.05	0.1	0.54	0.56	0.118693	296.757	36.3864	-	n.d.
54	Off-shelf	09/18/2015	72.4728	204.599	0.1	25	-0.2669	29.5465	0.3	<0.05	<0.07	0.64	0.16	0.0898549	70.2944	1.26377	-	n.d.
54	Off-shelf	09/18/2015	72.4728	204.599	0.01	48.7	1.6932	30.9822	0.22	0.21	0.76	0.75	0.11	0.0744694	14.595	1.08638	0.269161	2.2
54	Off-shelf	09/18/2015	72.4728	204.599	0.001	69	0.0343	31.4183	0.13	2.69	1.16	1	0.08	0.0598823	n.d.	13.2439	4.76136	n.d.
55	Off-shelf	09/19/2015	72.3823	204.004	1	0	0.7	26.7486	0.36	<0.05	<0.07	0.55	0.34	0.15227	381.281	14.8818	-	n.d.
55	Off-shelf	09/19/2015	72.3823	204.004	0.1	16.9	1.9778	28.1375	0.7	<0.05	<0.07	0.5	0.75	0.488486	160.076	1.07579	-	n.d.
55	Off-shelf	09/19/2015	72.3823	204.004	0.01	34.5	5.1063	30.7679	0.54	0.1	0.8	0.66	0.1	0.0918477	25.1071	0.74172	-	2.2
55	Off-shelf	09/19/2015	72.3823	204.004	0.001	54	2.4432	31.0551	0.42	0.18	0.71	0.73	0.21	0.101559	8.45121	1.26664	0.164397	2.5
56	Off-shelf	09/20/2015	72.2926	203.973	1	0	0.5	27.1816	0.53	<0.05	<0.07	0.54	0.33	0.182651	489.592	22.5426	-	n.d.
56	Off-shelf	09/20/2015	72.2926	203.973	0.1	12	2.4482	29.5642	1.51	<0.05	<0.07	0.54	n.d.	0.432452	213.436	4.41164	-	3
56	Off-shelf	09/20/2015	72.2926	203.973	0.01	28.1	3.6068	30.5775	1.27	<0.05	0.21	0.58	0.22	0.184514	67.6497	3.0243	-	3
56	Off-shelf	09/20/2015	72.2926	203.973	0.001	45	3.7178	30.9761	0.65	0.14	0.82	0.7	n.d.	0.128614	12.8177	0.928189	0.139407	2.2
62	Off-shelf	09/22/2015	71.8323	206.175	1	0	0.5	27.0844	0.27	0.06	0.07	0.57	0.31	0.170512	185.837	16.8757	-	n.d.
62	Off-shelf	09/22/2015	71.8323	206.184	0.1	19.8	1.0106	28.5469	0.27	<0.05	<0.07	0.62	n.d.	0.134927	48.6979	9.36187	-	n.d.
62	Off-shelf	09/22/2015	71.8323	206.184	0.01	39.9	-0.3949	30.2509	0.23	<0.05	<0.07	0.72	0.12	0.0595168	10.8728	2.55288	-	n.d.
62	Off-shelf	09/22/2015	71.8323	206.184	0.001	62.7	-0.7538	31.3881	0.18	2.82	0.34	0.99	n.d.	0.0511669	4.16681	10.9234	3.01277	n.d.
68	Off-shelf	09/24/2015	72.1746	203.776	1	0	0.8	27.7222	0.82	0.07	0.08	0.54	0.45	0.332587	973.766	18.0195	-	2.7
68	Off-shelf	09/24/2015	72.1746	203.776	0.1	17.8	4.3077	30.1209	0.55	<0.05	0.33	0.47	0.78	0.231051	100.695	0.161809	-	2.3
68	Off-shelf	09/24/2015	72.1746	203.776	0.01	39.9	4.4712	30.7204	0.8	0.06	0.47	0.61	0.17	0.119695	35.5534	1.25836	-	n.d.
68	Off-shelf	09/24/2015	72.1746	203.776	0.001	66.1	3.0806	31.5899	0.11	1.47	1.69	0.81	0.08	0.0715401	7.58408	3.75627	1.0879	1.9
75	Off-shelf	09/24/2015	73.2089	202.196	1	0	-0.2	25.4912	0.3	0.06	0.14	0.52	0.23	0.197638	334.231	11.234	-	n.d.
75	Off-shelf	09/24/2015	73.2089	202.196	0.1	29.6	-0.6503	29.0282	0.26	<0.05	0.07	0.64	0.31	0.241189	57.0325	1.02192	-	n.d.
75	Off-shelf	09/24/2015	73.2089	202.196	0.01	60.6	0.6593	31.2356	0.2	0.66	0.66	0.83	2.16	1.09379	8.85533	1.76941	1.55759	n.d.
75	Off-shelf	09/24/2015	73.2089	202.196	0.001	82.2	-0.6036	31.7706	0.15	5.24	0.46	1.16	n.d.	0.063922	4.55066	8.8062	10.2221	n.d.
82	Off-shelf	09/25/2015	73.1359	197.701	1	0	1.2	31.0951	0.49	0.32	0.14	0.59	0.32	0.194316	513.642	45.7148	0.0268107	n.d.
82	Off-shelf	09/25/2015	73.1359	197.701	0.1	19.7	0.9727	31.1477	0.48	0.25	0.15	0.6	0.51	0.331837	65.0223	10.1727	0.0675513	n.d.
82	Off-shelf	09/25/2015	73.1359	197.701	0.01	45.8	-0.9302	32.1168	0.13	5.16	1.68	1.22	0.14	0.0802579	4.79186	12.5503	2.42999	n.d.
82	Off-shelf	09/25/2015	73.1359	197.701	0.001	71.3	-1.577	32.5141	0.06	14.97	0.49	1.82	0.13	0.0646852	3.68125	33.7487	8.84321	n.d.
85	Off-shelf	09/26/2015	73.3103	199.24	1	0	0.2	27.3439	0.4	0.06	0.11	0.56	0.32	0.136779	297.933	20.7998	-	2.2
85	Off-shelf	09/26/2015	73.3051	199.221	0.1	20.3	3.4787	31.0213	0.74	0.07	0.44	0.62	0.12	0.109544	134.359	1.61144	-	n.d.
85	Off-shelf	09/26/2015	73.3051	199.221	0.01	44.7	0.8532	31.3431	0.31	1.17	0.83	0.82	0.96	0.810563	13.7958	3.88122	2.05648	2
85	Off-shelf	09/26/2015	73.3051	199.221	0.001	71.6	-1.458	32.3646	0.36	12.81	1.52	1.73	n.d.	0.0991493	9.12831	20.9834	4.29173	n.d.
94	Off-shelf	09/27/2015	73.4755	199.864	1	0	0.1	25.9028	0.37	0.07	0.11	0.52	0.29	0.151911	257.964	21.7549	-	n.d.
94	Off-shelf	09/27/2015	73.4755	199.864	0.1	24.6	0.1801	28.2777	0.48	<0.05	<0.07	0.58	0.32	0.237603	44.3649	1.47408	-	1.9
94	Off-shelf	09/27/2015	73.4755	199.864	0.01	57.1	0.0806	31.1473	0.26	0.55	0.22	0.83	n.d.	0.779772	9.5808	1.99708	1.99487	n.d.
94	Off-shelf	09/27/2015	73.4755	199.864	0.001	90.2	-1.0814	32.0579	0.07	9.06	0.23	1.42	0.57	0.327234	2.9836	16.8672	16.786	n.d.
98	Off-shelf	09/28/2015	74.4627	193.383	1	0	-0.6	26.6353	0.32	<0.05	0.13	0.51	0.22	0.125169	220.241	3.8308	-	n.d.
98	Off-shelf	09/28/2015	74.4617	193.364	0.1	27.7	1.2132	29.9571	0.4	<0.05	<0.07	0.64	0.59	0.331207	63.9115	0.349276	-	n.d.
98	Off-shelf	09/28/2015	74.4617	193.364	0.01	57	-0.5108	31.6395	0.17	3.74	0.61	1.07	0.57	0.313949	11.4179	7.97196	4.47168	n.d.
98	Off-shelf	09/28/2015	74.4617	193.364	0.001	87.3	-1.1959	32.0904	0.04	8.31	0.87	1.4	0.33	0.147889	4.16099	22.4175	5.53506	n.d.
*The minimum quantifiable rate (MQR) for each sample was calculated using standard propagation of errors based on the observed variability between replicate samples.
**Isotope analyses were not conducted when nitrate + nitrite concentrations were below 0.1 µM due to the difficulty in obtaining accurate measurements. These samples were instead marked as "-" to indicate no data.

## Sheet: 2016
Dataset S1b Cruise data at each light depth in 2016 n.d.: not detected, - :no data
Station	Region	DATE	LATITUDE	LONGITUDE	LightDepth	Depth	Temperature	Salinity	Chl a	Nitrate	Ammonium	Phosphate	N2 fixation	MQR of N2 fixation*	Primary Production	Nitrate assimilation	Nitrification**	UCYN-A2
		UTC				m	oC		µg L-1	µM	µM	µM	nmolN L-1 d-1	nmolN L-1 d-1	nmolC/L/d	nmolN L-1 d-1	nmolN L-1 d-1	Log10(copies L-1)
4	Shelf	08/30/2016	65.0597	190.394	1	0	7.2	31.9192	2.6886	<0.04	<0.06	0.349	1.34817	0.496892	3882.01	175.35	-	5.6158
4	Shelf	08/30/2016	65.0597	190.394	0.1	10.2	6.8862	31.9182	2.74311	<0.04	<0.06	0.359	0.93504	0.415194	584.823	112.834	-	5.54609
4	Shelf	08/30/2016	65.0597	190.394	0.01	22.8	6.5565	31.9562	4.83252	<0.04	<0.06	0.353	0.545154	0.472035	217.735	68.9435	-	5.35993
4	Shelf	08/30/2016	65.0597	190.394	0.001	32.7	5.2062	31.9799	3.25184	6.361	2.783	1.118	n.d.	0.40446	117.218	236.199	0.460234	4.0433
7	Shelf	08/31/2016	66.2694	191.086	1	0	6.6	31.441	5.9	0.06	<0.06	0.425	1.17959	0.986829	15444.1	700.004	-	4.54594
7	Shelf	08/31/2016	66.2694	191.086	0.1	6.8	4.2575	31.9746	4.87794	5.035	1.746	0.977	n.d.	1.42061	2215.3	1705.45	0.123116	4.79111
7	Shelf	08/31/2016	66.2694	191.086	0.01	15	3.2557	32.1797	3.01564	8.36	3.779	1.355	n.d.	0.615998	412.326	158.559	0.138479	3.59029
7	Shelf	08/31/2016	66.2694	191.086	0.001	30	3.3549	32.4139	4.82343	10.61	3.999	1.546	n.d.	0.750222	88.6796	80.3511	0.0987992	3.27136
10	Shelf	09/01/2016	68.0349	191.168	1	0	7.6	31.3319	0.585	0.05	<0.06	0.518	1.42723	0.428432	855.52	158.67	-	5.38216
10	Shelf	09/01/2016	68.0349	191.168	0.1	17	7.4657	31.3469	0.818178	<0.04	<0.06	0.512	0.443968	0.260877	186.317	18.8094	-	5.37525
10	Shelf	09/01/2016	68.0349	191.168	0.01	34.8	4.2879	31.9277	2.01636	0.522	1.947	0.856	0.334116	0.282638	150.044	18.8202	-	3.64473
10	Shelf	09/01/2016	68.0349	191.168	0.001	51.8	2.4819	32.0932	1.2351	2.778	7.307	1.502	n.d.	0.340024	24.1765	18.4747	5.99419	n.d.
16	Shelf	09/02/2016	70.9961	191.256	1	0	6	30.7454	0.419	<0.04	<0.06	0.334	0.814479	0.208392	881.605	61.2271	-	5.71232
16	Shelf	09/02/2016	70.9961	191.256	0.1	22.9	2.1904	32.4374	0.898981	<0.04	<0.06	0.672	n.d.	0.364428	1048.54	58.8115	-	n.d.
16	Shelf	09/02/2016	70.9961	191.256	0.01	38.8	1.7364	32.472	2.99747	0.743	0.506	0.939	n.d.	0.384806	590.328	569.294	0.657881	3.30039
52	Shelf	09/10/2016	72.4761	200.998	1	0	-0.9	27.3589	0.282	0.06	<0.06	0.49	n.d.	0.190528	415.869	49.0031	-	n.d.
52	Shelf	09/10/2016	72.4761	200.998	0.1	23.9	0.1638	30.7977	0.477345	0.044	0.108	0.678	n.d.	0.172207	167.777	2.09994	-	n.d.
52	Shelf	09/10/2016	72.4761	200.998	0.01	39.6	-0.1523	32.375	0.369714	1.893	2.766	1.443	n.d.	0.294117	26.9085	9.35641	1.98649	n.d.
52	Shelf	09/10/2016	72.4761	200.998	0.001	46.8	-0.1962	32.3756	0.366882	1.995	2.834	1.464	0.72444	0.467217	9.64572	10.6511	2.23262	n.d.
72	Shelf	09/18/2016	71.9905	194.12	1	0	3.2	29.336	0.318	0.06	0.14	0.416	n.d.	0.171198	483.981	17.5372	-	3.64699
72	Shelf	09/18/2016	71.9905	194.12	0.1	23.6	1.5273	32.1609	1.30778	0.411	0.121	0.758	n.d.	0.227417	224.167	7.86986	0.0122146	n.d.
72	Shelf	09/18/2016	71.9905	194.12	0.01	37.1	-0.2356	32.3028	0.566094	4.437	4.572	1.61	0.518698	0.462945	60.0796	19.616	1.63849	n.d.
77	Shelf	09/19/2016	70.4991	191.256	1	0	5.2	31.5832	0.868	0.07	<0.06	0.359	0.787294	0.285805	1184.86	73.5001	-	5.76174
77	Shelf	09/19/2016	70.4991	191.256	0.1	18.5	5.0707	31.5748	0.591586	0.048	<0.06	0.359	0.488122	0.2367	175.896	54.3166	-	5.40191
77	Shelf	09/19/2016	70.4991	191.256	0.01	32.7	3.105	32.0292	3.17916	0.139	0.237	0.793	n.d.	0.636267	161.119	161.249	0.327335	4.40797
93	Shelf	09/21/2016	67.1968	191.112	1	0	5.9	31.2192	7.147	0.06	0.08	0.561	n.d.	0.731736	5992.68	245.381	-	3.41706
93	Shelf	09/21/2016	67.1968	191.112	0.1	8.1	5.7483	31.1994	7.33072	0.059	<0.06	0.598	n.d.	0.567116	631.503	231.091	-	3.0288
93	Shelf	09/21/2016	67.1968	191.112	0.01	17.6	5.7142	31.2085	7.46699	0.05	<0.06	0.577	n.d.	0.588932	122.809	210.648	-	3.25033
93	Shelf	09/21/2016	67.1968	191.112	0.001	27.8	5.4664	31.3447	6.75841	0.374	0.357	0.648	n.d.	0.573671	75.517	45.6527	n.d.	3.06009
42	Off-shelf	09/07/2016	71.5668	207.997	1	0	3.9	26.8578	0.313	0.04	0.15	0.508	n.d.	0.312857	457.341	17.808	-	2.97996
42	Off-shelf	09/07/2016	71.5668	207.997	0.1	27.7	-0.7144	29.1051	0.182775	<0.04	<0.06	0.629	n.d.	0.419159	74.7009	3.56939	-	n.d.
42	Off-shelf	09/07/2016	71.5668	207.997	0.01	53.4	-0.8338	31.6768	0.141233	2.92	1.473	1.161	0.134015	0.0644796	8.35297	1.37938	0.179276	n.d.
42	Off-shelf	09/07/2016	71.5668	207.997	0.001	80.2	-1.2357	32.2502	0.033738	9.419	0.879	1.56	0.0746953	0.052833	2.29794	60.3041	1.44019	n.d.
45	Off-shelf	09/08/2016	72.4914	204.648	1	0	3.5	27.1335	0.322	0.07	0.12	0.525	n.d.	0.141963	412.011	49.1744	-	3.36924
45	Off-shelf	09/08/2016	72.4914	204.648	0.1	25.7	3.3395	29.7697	1.08975	0.049	0.074	0.643	n.d.	0.188438	213.777	11.378	-	n.d.
45	Off-shelf	09/08/2016	72.4914	204.648	0.01	46.5	-1.1453	31.8576	0.310233	2.623	0.942	1.153	n.d.	0.0891663	16.8046	0.083968	0.267806	n.d.
45	Off-shelf	09/08/2016	72.4914	204.648	0.001	69.2	-1.6279	32.409	0.253585	12.222	4.747	2.161	0.243979	0.171309	8.17984	36.0288	0.125571	n.d.
58	Off-shelf	09/13/2016	73.4997	202.992	1	0	1.8	26.5927	0.074	0.06	0.09	0.595	n.d.	0.101045	106.447	7.07585	-	n.d.
58	Off-shelf	09/13/2016	73.5076	202.951	0.1	36.7	-0.669	29.339	0.1063	0.065	<0.06	0.639	n.d.	0.137598	20.6783	5.7832	-	n.d.
58	Off-shelf	09/13/2016	73.5076	202.951	0.01	76.2	-0.5946	31.6443	0.143121	5.437	<0.06	1.163	0.253675	0.134288	9.42652	24.6186	6.59606	n.d.
58	Off-shelf	09/13/2016	73.5076	202.951	0.001	115.4	-1.3137	32.4466	0.0216989	10.181	0.815	1.588	n.d.	0.0394208	2.24253	35.5312	1.67928	n.d.
63	Off-shelf	09/14/2016	73.5073	200.709	1	0	2.5	26.8764	0.148	0.11	0.07	0.543	n.d.	0.149283	146.212	11.6722	-	n.d.
63	Off-shelf	09/14/2016	73.5073	200.709	0.1	29.6	0.2552	29.0503	0.194105	<0.04	<0.06	0.621	n.d.	0.126964	26.4739	1.92988	-	n.d.
63	Off-shelf	09/14/2016	73.5073	200.709	0.01	59.2	-0.4522	31.243	0.154451	1.812	0.637	0.987	n.d.	0.0962239	18.4882	8.3208	0.255233	n.d.
63	Off-shelf	09/14/2016	73.5073	200.709	0.001	98.9	-1.1774	32.2288	0.0338328	10.29	0.25	1.527	n.d.	0.133313	4.46385	40.5094	3.15486	n.d.
67	Off-shelf	09/15/2016	73.3052	199.198	1	0	2.5	26.8621	0.191	0.06	0.1	0.516	0.373972	0.277158	186.598	8.49149	-	n.d.
67	Off-shelf	09/15/2016	73.3052	199.198	0.1	34.7	-0.2024	30.6914	0.339502	<0.04	<0.06	0.699	n.d.	0.161363	47.0583	4.29297	-	n.d.
67	Off-shelf	09/15/2016	73.3052	199.198	0.01	71.3	-0.6507	32.3737	0.232814	6.256	4.625	1.908	0.132971	0.118263	20.179	27.0585	4.58126	n.d.
67	Off-shelf	09/15/2016	73.3052	199.198	0.001	104.9	-1.6193	32.6743	0.14501	15.316	2.859	2.277	0.218227	0.0877892	5.5469	73.0313	12.7484	n.d.
*The minimum quantifiable rate (MQR) for each sample was calculated using standard propagation of errors based on the observed variability between replicate samples.
**Isotope analyses were not conducted when nitrate + nitrite concentrations were below 0.1 µM due to the difficulty in obtaining accurate measurements. These samples were instead marked as "-" to indicate no data.

## Sheet: 2017
Dataset S1c Cruise data at each light depth in 2017 n.d.: not detected, - :no data
Station	Region	DATE	LATITUDE	LONGITUDE	LightDepth	Depth	Temperature	Salinity	Chl a	Nitrate	Ammonium	Phosphate	N2 fixation	MQR of N2 fixation*	Primary Production	Nitrate assimilation	Nitrification**	UCYN-A2
		UTC				m	oC		µg L-1	µM	µM	µM	nmolN L-1 d-1	nmolN L-1 d-1	nmolC/L/d	nmolN L-1 d-1	nmolN L-1 d-1	Log10(copies L-1)
4	Shelf	08/27/2017	65.0483	190.408	1	0	5.9	32.6543	15.332	4.78	0.58	0.933	n.d.	2.21369	24154	1745.39	n.d.	2.93067
4	Shelf	08/27/2017	65.0483	190.408	0.1	6.1	5.1241	32.6482	16.1644	4.57	0.67	0.905	n.d.	28.5573	11633.2	1291.72	n.d.	3.22727
4	Shelf	08/27/2017	65.0483	190.408	0.01	11.7	5.0876	32.6472	15.2557	4.5	0.64	0.893	6.17297	3.24461	2443.78	545.831	n.d.	3.19069
4	Shelf	08/27/2017	65.0483	190.408	0.001	17.9	5.0775	32.6434	14.5174	4.97	0.81	1.011	n.d.	1.27327	713.551	98.8203	0.956845	3.92033
10	Shelf	08/28/2017	68.0189	191.165	1	0	4.9	32.5691	3.324	11.48	4.2	1.704	n.d.	7.8788	7274.06	145.802	0.52167	3.88078
10	Shelf	08/28/2017	68.0189	191.165	0.1	9.7	4.8995	32.5714	3.2	11.38	4.17	1.683	n.d.	0.666819	505.253	122.088	0.39029	4.0014
10	Shelf	08/28/2017	68.0189	191.165	0.01	19.7	4.9728	32.7282	1.937	12.24	3.28	1.604	0.58527	0.263318	168.487	23.3959	0.601558	n.d.
10	Shelf	08/28/2017	68.0189	191.165	0.001	29.4	4.2403	32.8721	0.611	16.56	7.43	2.391	n.d.	11.3388	29.3836	44.6521	4.28546	n.d.
16	Shelf	08/29/2017	70.9995	191.241	1	0	6.6	32.127	2.006	0.07	0.16	0.301	30.5842	3.58908	2731.22	47.5683	-	6.67871
16	Shelf	08/29/2017	70.9995	191.241	0.1	14.1	6.6519	32.1233	1.38783	<0.02	0.07	0.291	8.59279	2.1775	437.042	51.8051	-	6.90314
16	Shelf	08/29/2017	70.9995	191.241	0.01	32.5	3.3973	32.7559	0.383735	1.81	2.52	1.353	0.548793	0.262659	33.9301	8.58843	0.215033	2.94056
16	Shelf	08/29/2017	70.9995	191.241	0.001	40	3.3487	32.8037	0.527	1.82	3.19	1.423	0.258827	0.214357	21.192	7.16636	0.47922	2.96231
21	Shelf	08/30/2017	72.7992	198.653	1	0	4.2	31.275	0.329	0.09	0.05	0.55	0.393044	0.206583	727.771	67.338	-	2.89211
21	Shelf	08/30/2017	72.7992	198.653	0.1	19.9	-1.0851	31.4636	0.315	0.16	0.09	0.919	1.15982	0.67	194.975	13.3741	n.d.	n.d.
21	Shelf	08/30/2017	72.7992	198.653	0.01	39.7	-0.138	32.3689	0.824	6.43	4.09	1.561	0.309854	0.269234	72.0882	0.931276	2.96279	n.d.
21	Shelf	08/30/2017	72.7992	198.653	0.001	44.2	-0.1198	32.3703	0.836	7.21	3.85	1.618	n.d.	0.232447	30.2477	2.79042	3.28941	n.d.
39	Shelf	09/01/2017	71.5928	205.185	1	0	4.6	26.9737	1.042	0.07	0.07	0.398	0.644277	0.394458	1769.8	41.4416	-	3.34295
39	Shelf	09/01/2017	71.5928	205.185	0.1	9.8	4.5786	26.889	0.868	0.03	0.04	0.423	n.d.	2.37042	115.343	17.0699	-	3.05129
39	Shelf	09/01/2017	71.5928	205.185	0.01	25.6	6.5745	31.3558	0.448454	0.09	0.39	0.686	0.541059	0.187297	29.8261	8.20165	-	n.d.
39	Shelf	09/01/2017	71.5928	205.185	0.001	34.1	5.6141	31.6935	0.421978	0.44	1.37	0.885	0.424972	0.234972	18.24	3.7584	2.04043	2.95934
62	Shelf	09/05/2017	71.8844	203.949	1	0	4.5	26.9964	1.062	0.17	0.03	0.35	0.538204	0.295786	1505.14	138.491	-	4.29887
62	Shelf	09/05/2017	71.8844	203.949	0.1	12	4.6461	28.2089	1.01868	0.03	0.06	0.414	0.754397	0.288586	344.938	60.7341	-	2.961
62	Shelf	09/05/2017	71.8844	203.949	0.01	26.5	5.0754	31.1678	1.20799	0.07	0.1	0.605	0.466449	0.294799	101.309	35.8683	-	n.d.
62	Shelf	09/05/2017	71.8844	203.949	0.001	46.5	2.3975	31.7221	0.202325	1.41	0.76	0.847	0.456398	0.250082	6.51922	n.d.	3.53275	2.56543
97	Shelf	09/17/2017	72.4988	191.253	1	0	4.7	31.6126	0.976	0.11	0.11	0.353	1.30974	0.373762	1287.76	61.8529	-	4.47247
97	Shelf	09/17/2017	72.4988	191.253	0.1	16.7	5.2516	31.7906	0.755378	0.03	0.08	0.268	0.814282	0.659631	158.915	13.5353	-	5.04057
97	Shelf	09/17/2017	72.4988	191.253	0.01	34.6	2.3828	32.7937	0.366084	5.04	5.72	1.781	1.35683	0.313503	24.2965	8.42381	2.23292	2.76421
97	Shelf	09/17/2017	72.4988	191.253	0.001	42.5	2.386	32.7944	0.332744	5.07	5.79	1.796	0.44212	0.256836	14.1553	16.9357	2.45774	2.98355
48	Off-shelf	09/03/2017	71.5694	207.999	1	0	-0.1	28.0833	0.329	0.06	0.05	0.499	4.1781	0.568442	442.98	48.0204	-	5.67422
48	Off-shelf	09/03/2017	71.5694	207.999	0.1	19.8	-0.2228	29.0005	0.129	<0.02	0.05	0.606	1.969	0.261183	55.7381	3.99291	-	3.24507
48	Off-shelf	09/03/2017	71.5694	207.999	0.01	46.6	0.475	31.1772	0.234685	2.29	0.31	0.93	1.48349	0.821966	42.1135	10.5655	12.6832	n.d.
48	Off-shelf	09/03/2017	71.5694	207.999	0.001	72.4	0.431	31.9291	0.0461736	5.61	0.6	1.194	1.67957	0.524429	3.78783	9.07782	6.93826	n.d.
69	Off-shelf	09/08/2017	73.9969	203.939	1	0	1	25.8559	0.069	0.04	0.04	0.511	0.758918	0.165681	123.527	1.37996	-	2.33946
69	Off-shelf	09/08/2017	73.9961	203.975	0.1	34	-0.8632	28.2991	0.051808	0.02	<0.03	0.571	0.950719	0.157033	26.8097	4.02235	-	n.d.
69	Off-shelf	09/08/2017	73.9961	203.975	0.01	72.8	-0.1103	30.6628	0.224879	0.03	<0.03	0.734	0.636776	0.183484	25.5203	0.379794	-	n.d.
69	Off-shelf	09/08/2017	73.9961	203.975	0.001	101.7	0.3077	31.5964	0.0700715	4.53	0.03	1.066	1.2311	0.736472	6.70581	n.d.	32.0574	n.d.
74	Off-shelf	09/10/2017	73.3092	199.139	1	0	3.25	28.0226	0.558	0.17	0.04	0.452	n.d.	0.51108	725.947	100.713	-	4.66701
74	Off-shelf	09/10/2017	73.3092	199.139	0.1	15	3.5257	28.8322	0.465124	0.03	<0.03	0.57	0.947696	0.461337	93.6021	17.1757	-	3.33912
74	Off-shelf	09/10/2017	73.3092	199.139	0.01	36.8	2.6343	31.0778	0.461201	0.3	0.33	0.722	0.900757	0.1587	28.6163	5.03535	3.80017	n.d.
74	Off-shelf	09/10/2017	73.3092	199.139	0.001	62.3	3.3541	31.9366	0.0561796	1.69	1.35	0.901	1.14843	0.647957	4.29638	4.44071	3.32796	2.35741
87	Off-shelf	09/14/2017	75.0037	195.001	1	0	2.5	26.2762	0.296	0.09	0.03	0.494	4.23338	0.108577	264.009	23.8137	-	4.06143
87	Off-shelf	09/14/2017	75.0037	195.001	0.1	20.8	0.7122	27.974	0.312	<0.02	0.03	0.542	2.04539	1.2105	80.349	13.261	-	2.66669
87	Off-shelf	09/14/2017	75.0037	195.001	0.01	55.2	0.429	30.6326	0.195461	0.13	0.04	0.718	1.82439	0.390306	20.2007	1.64885	4.11028	n.d.
87	Off-shelf	09/14/2017	75.0037	195.001	0.001	87.2	0.9589	31.6492	0.0694886	3.6	0.27	0.992	1.90485	0.15282	3.22585	16.3545	13.654	n.d.
93	Off-shelf	09/16/2017	75.0076	190.383	1	0	2.6	27.6805	0.396	0.05	0.04	0.49	1.35101	0.31975	815.513	65.0852	-	3.87275
93	Off-shelf	09/16/2017	75.0076	190.383	0.1	22.5	1.2262	30.2174	0.24351	0.03	0.04	0.626	1.07952	0.370393	52.8654	2.57254	-	2.86795
93	Off-shelf	09/16/2017	75.0076	190.383	0.01	49.7	0.5983	31.7418	0.085	3.52	0.33	1.02	0.744448	0.195766	8.06498	5.68595	17.7224	n.d.
93	Off-shelf	09/16/2017	75.0076	190.383	0.001	78.8	0.1955	32.0618	0.0159611	5.06	1.13	1.26	0.932408	0.269671	3.67119	15.5174	21.061	n.d.
*The minimum quantifiable rate (MQR) for each sample was calculated using standard propagation of errors based on the observed variability between replicate samples.
**Isotope analyses were not conducted when nitrate + nitrite concentrations were below 0.1 µM due to the difficulty in obtaining accurate measurements. These samples were instead marked as "-" to indicate no data.

## Sheet: 2020
Dataset S1d Cruise data at each light depth in 2020 n.d.: not detected, - :no data
Station	Region	DATE	LATITUDE	LONGITUDE	LightDepth	Depth	Temperature	Salinity	Chl a	Nitrate	Ammonium	Phosphate	N2 fixation	MQR of N2 fixation*	Primary Production	Nitrate assimilation	Nitrification**	UCYN-A2
		UTC				m	oC		µg L-1	µM	µM	µM	nmolN L-1 d-1	nmolN L-1 d-1	nmolC/L/d	nmolN L-1 d-1	nmolN L-1 d-1	Log10(copies L-1)
7	Shelf	10/08/2020	69.0139	191.171	1	0	5.3	30.9947	0.664	0.98	1.81	0.785	n.d.	0.171416	840.28	18.0387	n.d.	n.d.
7	Shelf	10/08/2020	69.0139	191.171	0.1	16.8	5.2261	31.1267	0.623149	1.04	2.03	0.794	n.d.	0.989834	220.268	8.83116	n.d.	n.d.
7	Shelf	10/08/2020	69.0139	191.171	0.01	35	4.4766	32.4637	0.0496856	4.88	6.15	1.436	n.d.	0.103143	4.63791	12.7979	2.36139	n.d.
7	Shelf	10/08/2020	69.0139	191.171	0.001	45.9	3.5003	32.7675	0.309885	12.25	8.86	2.367	n.d.	0.236152	12.9271	38.8063	13.2498	2.77948
9	Shelf	10/08/2020	70.5003	194.505	1	0	4.6	30.6453	1.391	0.3	0.46	0.661	n.d.	0.233348	1848.22	81.3734	-	-
9	Shelf	10/08/2020	70.5003	194.505	0.1	14.4	4.4871	30.636	1.41106	0.05	0.35	0.641	n.d.	0.217947	200.689	7.15853	-	3.03834
9	Shelf	10/08/2020	70.5003	194.505	0.01	26.9	4.4813	30.6383	1.77178	0.11	0.49	0.664	n.d.	0.208048	60.645	5.13029	n.d.	2.77948
9	Shelf	10/08/2020	70.5003	194.505	0.001	37.4	-0.2205	32.1096	0.517778	3.37	3.7	1.496	n.d.	0.264326	14.171	9.68526	8.3989	n.d.
17	Shelf	10/15/2020	71.3196	201.563	1	0	0.9	29.9517	0.421	0.41	0.52	0.492	n.d.	0.417612	448.934	16.6318	n.d.	n.d.
17	Shelf	10/15/2020	71.3196	201.563	0.1	16.4	0.7782	29.98	0.526322	0.56	0.53	0.539	n.d.	0.207346	32.928	3.32813	n.d.	n.d.
17	Shelf	10/15/2020	71.3196	201.563	0.01	34.5	-1.1581	32.4883	0.140912	12.79	2.05	1.917	n.d.	0.0807286	4.83223	24.1653	8.09222	n.d.
17	Shelf	10/15/2020	71.3196	201.563	0.001	45.2	-1.5562	32.8343	0.161796	15.48	3.57	2.214	n.d.	0.135734	4.06793	28.0379	10.2727	n.d.
29	Shelf	10/19/2020	73.4995	191.186	1	0	2	31.9847	0.139	1.68	1.95	0.85	n.d.	0.0961327	160.018	4.2501	n.d.	n.d.
29	Shelf	10/19/2020	73.4995	191.186	0.1	30.2	2.3314	32.1007	0.179833	1.49	2.08	0.865	n.d.	0.117974	8.30998	3.69003	n.d.	n.d.
29	Shelf	10/19/2020	73.4995	191.186	0.01	59.2	0.6131	32.5854	0.0400978	7.37	6.15	1.769	n.d.	0.0620917	1.87545	15.6393	1.42827	n.d.
29	Shelf	10/19/2020	73.4995	191.186	0.001	86.8	-0.3283	32.6825	0.0906948	10.4	5.94	2.016	n.d.	0.111425	3.98337	28.9135	8.47995	n.d.
33	Shelf	10/20/2020	69.9997	191.187	1	0	3.8	31.6431	0.339	3.04	4.23	1.248	n.d.	0.223914	323.968	9.96269	2.77155	2.91464
33	Shelf	10/20/2020	69.9997	191.187	0.1	5.9	3.5113	31.5759	0.218753	2.84	4.03	1.215	n.d.	0.18369	24.6514	5.0507	4.09177	n.d.
33	Shelf	10/20/2020	69.9997	191.187	0.01	10.7	3.5124	31.5798	0.206413	2.86	4.05	1.217	n.d.	0.19848	7.86133	6.62696	4.75169	n.d.
33	Shelf	10/20/2020	69.9997	191.187	0.001	16.9	3.519	31.6023	0.214007	2.94	4.14	1.237	n.d.	0.223944	6.52766	5.83412	5.23256	n.d.
35	Shelf	10/21/2020	68	191.167	1	0	3.2	32.3763	0.414	13.97	6.05	2.12	n.d.	0.124031	431.342	77.4435	4.79031	n.d.
35	Shelf	10/21/2020	68	191.167	0.1	16.7	3.2908	32.592	0.742759	16.87	3.67	2.016	n.d.	0.23095	40.8863	49.6555	21.022	n.d.
35	Shelf	10/21/2020	68	191.167	0.01	34.5	3.2026	32.6573	1.20221	16.59	4.32	2.154	n.d.	0.262221	29.0418	57.9573	29.3802	n.d.
35	Shelf	10/21/2020	68	191.167	0.001	51.9	3.0408	32.6878	1.40156	16.25	4.81	2.232	n.d.	0.42726	25.0845	55.9743	89.2719	n.d.
10	Off-shelf	10/10/2020	74.5505	198.116	1	0	-0.1	26.3481	0.395	0.1	0.12	0.409	n.d.	0.105007	207.542	6.86534	-	n.d.
10	Off-shelf	10/10/2020	74.5505	198.116	0.1	25.6	2.5568	29.2842	0.241536	<0.03	0.35	0.447	n.d.	0.437842	20.1032	0.751081	-	n.d.
10	Off-shelf	10/10/2020	74.5505	198.116	0.01	51.1	-0.8766	32.298	0.0401928	9.48	0.78	1.542	n.d.	0.0504918	1.96767	17.1244	4.33214	n.d.
10	Off-shelf	10/10/2020	74.5505	198.116	0.001	76	-1.3481	32.6559	0.0302253	14.86	0.3	1.872	n.d.	0.0438525	1.32955	26.7643	9.28998	n.d.
11	Off-shelf	10/11/2020	74.9802	201.874	1	0	-1	25.2085	0.469	0.24	0.07	0.419	n.d.	0.130503	266.55	24.113	-	n.d.
11	Off-shelf	10/11/2020	74.9802	201.874	0.1	34	-0.7981	28.6781	0.13047	<0.03	0.07	0.596	n.d.	0.054792	16.033	0.105488	-	n.d.
11	Off-shelf	10/11/2020	74.9802	201.874	0.01	67.5	0.5223	31.1745	0.116231	2.96	<0.05	0.973	n.d.	0.132803	4.4622	9.57805	10.4289	n.d.
11	Off-shelf	10/11/2020	74.9802	201.874	0.001	100.1	-0.7484	31.9921	0.0270926	9.01	<0.05	1.42	n.d.	0.048102	0.741964	30.2824	4.54617	n.d.
12	Off-shelf	10/12/2020	75.1825	199.997	1	0	-1	25.4235	0.307	0.31	0.12	0.454	n.d.	0.153458	150.239	10.2011	-	n.d.
12	Off-shelf	10/12/2020	75.1825	199.997	0.1	33.8	-0.6677	29.2292	0.10389	<0.03	0.11	0.616	n.d.	0.0678689	9.29886	0.158444	-	n.d.
12	Off-shelf	10/12/2020	75.1825	199.997	0.01	66.8	0.295	31.3163	0.105788	3.99	<0.05	1.046	n.d.	0.0792146	2.63805	10.0999	7.10958	n.d.
12	Off-shelf	10/12/2020	75.1825	199.997	0.001	99.2	-0.842	32.0521	0.0313644	10.09	<0.05	1.483	n.d.	0.0516934	0.656972	23.5793	7.62052	n.d.
13	Off-shelf	10/13/2020	73.2887	199.989	1	0	1	28.7741	0.501	0.09	0.15	0.401	n.d.	0.129384	457.521	24.8629	-	n.d.
13	Off-shelf	10/13/2020	73.2887	199.989	0.1	27.8	1.7508	29.6964	0.428546	0.09	0.37	0.465	n.d.	0.103346	52.9184	3.30127	-	n.d.
13	Off-shelf	10/13/2020	73.2887	199.989	0.01	54.7	-1.0401	32.4191	0.0482617	11.99	0.72	1.695	n.d.	0.290977	2.55375	32.2129	4.83449	n.d.
13	Off-shelf	10/13/2020	73.2887	199.989	0.001	82.6	-1.5667	32.8062	0.0374398	17.84	2.71	2.331	n.d.	0.0892054	3.07447	55.6231	24.5119	n.d.
20	Off-shelf	10/15/2020	71.9723	206.006	1	0	0.2	30.8211	0.291	2.28	1.53	0.944	n.d.	0.161721	295.826	15.023	1.27482	n.d.
20	Off-shelf	10/15/2020	71.9723	206.006	0.1	5.9	0.5674	30.666	0.376335	1.37	1.13	0.784	n.d.	0.127172	37.7194	3.19165	1.15432	n.d.
20	Off-shelf	10/15/2020	71.9723	206.006	0.01	11.8	0.3021	30.7884	0.293747	2.06	1.43	0.906	n.d.	0.13267	11.2103	3.20443	1.96173	n.d.
20	Off-shelf	10/15/2020	71.9723	206.006	0.001	17.7	0.2314	30.8626	0.257674	2.5	1.62	0.973	n.d.	0.150113	6.74059	3.79985	2.40966	n.d.
22	Off-shelf	10/17/2020	75.0146	195.042	1	0	-0.2	28.3325	0.438	0.08	0.17	0.47	n.d.	0.168256	200.773	22.7829	-	n.d.
22	Off-shelf	10/17/2020	75.0146	195.042	0.1	33.4	-0.1999	29.7336	0.127622	0.06	0.14	0.645	n.d.	0.0506207	3.45843	0.900402	-	n.d.
22	Off-shelf	10/17/2020	75.0146	195.042	0.01	65.7	0.0607	31.8244	0.0383891	6.44	0.23	1.239	n.d.	0.0320604	1.61572	18.248	6.44433	n.d.
22	Off-shelf	10/17/2020	75.0146	195.042	0.001	100.2	-1.1689	32.3663	0.0242448	12	0.06	1.628	n.d.	0.0746561	0.971024	23.2248	16.7591	n.d.
25	Off-shelf	10/18/2020	75.0034	185.006	1	0	-0.5	28.5371	0.209	0.14	0.23	0.504	n.d.	0.0822158	131.236	13.542	-	n.d.
25	Off-shelf	10/18/2020	75.0034	185.006	0.1	31.9	-1.1756	31.5266	0.147557	2.61	0.26	0.975	n.d.	0.0735425	3.6064	-	2.18203	n.d.
25	Off-shelf	10/18/2020	75.0034	185.006	0.01	63.2	-1.3119	32.4003	0.0775946	14.01	0.07	1.818	n.d.	0.0484599	1.27752	30.811	10.9755	n.d.
25	Off-shelf	10/18/2020	75.0034	185.006	0.001	95.4	-1.2233	32.8566	0.059843	18.17	0.1	2.158	n.d.	0.0458112	0.806607	42.786	9.45043	n.d.
*The minimum quantifiable rate (MQR) for each sample was calculated using standard propagation of errors based on the observed variability between replicate samples.
**Isotope analyses were not conducted when nitrate + nitrite concentrations were below 0.1 µM due to the difficulty in obtaining accurate measurements. These samples were instead marked as "-" to indicate no data.
