# Supplementary material for: Enhancing Role of Nitrogen Fixation in Biogeochemical Cycles of the Pacific Arctic
Source: Glob Chang Biol. 2026 May 15;32:e70910. doi: 10.1111/gcb.70910 (PMC13177275; doi:10.1111/gcb.70910)
Supplement: Supplementary file 2 — Dataset: S2. Surface PAR, nitracline depth, depth‐integrated biological activities, and contribution of N2 fixation to new production in each year. [file GCB-32-e70910-s001.xlsx]

## Sheet: 2015
Dataset S2a Surface PAR, nitracline depth, depth-integrated biological activities, contribution of N2 fixation to new production, and depth-integrated UCYN-A2 abundance in 2015
Station	Region	Latitude	Longitude	PAR	Nitracline depth	N2 fixation	Primary Production	Nitrate assimilation	Nitrification	Contribution of N2 fixation	UCYN-A2
				mol photons m-2 d-1	m	µmol N m-2 d-1	mmol C m-2 d-1	µmol N m-2 d-1	µmol N m-2 d-1	%	copies m-2
1	Shelf	65.7616	191.247	9.70683	0	5.4131	92.4629	5586.79	54.2496	0.0977455	4.11116e+06
6	Shelf	67.9985	191.223	8.58524	0	50.7719	55.9634	2036.53	128.225	2.59162	5.36683e+06
11	Shelf	70.5016	191.248	10.3505	32.7	n.d.	23.4812	2510.38	5.23683	0	4.24443e+07
13	Shelf	71.335	202.335	10.0414	93.1	26.6333	17.113	684.144	9.649	3.79864	2.44786e+07
47	Shelf	71.9516	201.999	7.81505	20	14.3468	23.7188	909.622	100.08	1.74136	2.30814e+07
102	Shelf	72.0018	191.254	6.81768	32	6.52832	29.3822	6132.21	36.3319	0.106979	1.88659e+06
108	Shelf	67.0005	191.252	4.25239	0	19.5115	6.06146	1577.54	324.725	1.53353	n.d.
23	Off-shelf	71.7407	204.789	6.66599	38	4.10586	11.4522	189.678	1.11522	2.13105	3.70932e+07
32	Off-shelf	72	205.293	7.94605	46	9.6585	10.1792	482.854	142.077	2.75614	1.178e+07
39	Off-shelf	72.3923	204.533	7.20867	61	13.597	6.82218	335.543	20.3116	4.13498	7.28491e+06
53	Off-shelf	72.3404	204.608	5.44428	60	11.9339	7.50968	643.873	3.62264	1.82983	1.34697e+07
54	Off-shelf	72.471	204.609	4.91337	59	14.2554	5.74223	643.929	54.2493	2.36043	3.48677e+06
55	Off-shelf	72.3823	204.004	6.45478	64	19.6799	6.53127	170.418	1.60287	10.4406	6.0232e+06
56	Off-shelf	72.2926	203.973	7.39781	54	5.70922	7.16086	254.983	1.17799	2.19996	3.18892e+07
62	Off-shelf	71.8323	206.175	7.08585	54	5.62764	3.09203	533.124	34.3456	1.1157	n.d.
68	Off-shelf	72.1746	203.776	4.83067	62	24.7462	11.6334	243.198	14.2515	9.75438	9.48168e+06
75	Off-shelf	73.2089	202.196	4.63284	62	69.5954	6.95674	338.869	151.364	27.0693	n.d.
82	Off-shelf	73.1359	197.701	4.46623	32	20.1838	6.71895	1437.34	177.256	1.57653	n.d.
85	Off-shelf	73.3103	199.24	6.07836	38	30.5235	6.50358	628.914	110.472	5.5602	4.17367e+06
94	Off-shelf	73.4755	199.864	3.02021	59	22.0772	4.80321	654.327	343.24	6.62652	2.26781e+06
98	Off-shelf	74.4627	193.383	4.18939	50	41.81	5.27511	640.2	217.112	8.99337	n.d.
n.d.: not detected

## Sheet: 2016
Dataset S2b Surface PAR, nitracline depth, depth-integrated biological activities, contribution of N2 fixation to new production, and depth-integrated UCYN-A2 abundance in 2016
Station	Region	Latitude	Longitude	PAR	Nitracline depth	N2 fixation	Primary Production	Nitrate assimilation	Nitrification	Contribution of N2 fixation	UCYN-A2
				mol photons m-2 d-1	m	µmol N m-2 d-1	mmol C m-2 d-1	µmol N m-2 d-1	µmol N m-2 d-1	%	copies m-2
4	Shelf	65.0597	190.394	21.682	31	23.6681	29.495	4125.39	2.27816	0.570758	8.74565e+09
7	Shelf	66.2694	191.086	14.9497	5	4.01059	74.5727	17612.8	3.2828	0.02277	6.42308e+08
10	Shelf	68.0349	191.168	11.2109	33	25.6702	13.3301	2160.48	51.1387	1.20234	6.25446e+09
16	Shelf	70.9961	191.256	27.8506	38.8	9.32578	35.1291	6367.88	5.24946	0.146357	5.91954e+09
52	Shelf	72.4761	200.998	7.73681	28	2.60798	8.63444	772.641	30.8963	0.35037	n.d.
72	Shelf	71.9905	194.12	6.77437	26	3.50121	10.2748	485.334	11.328	0.733228	5.23442e+07
77	Shelf	70.4991	191.256	8.47725	32.7	15.2633	14.9798	2712.82	2.33265	0.559966	9.65092e+09
93	Shelf	67.1968	191.112	5.31135	27	n.d.	31.4224	5335.1	n.d.	0	4.33702e+07
42	Off-shelf	71.5668	207.997	8.90032	44	4.5188	8.57875	1186.23	24.0931	0.38733	1.32255e+07
45	Off-shelf	72.4914	204.648	8.58123	40	2.76916	10.723	1307.18	7.27677	0.212575	3.00704e+07
58	Off-shelf	73.4997	202.992	6.67629	60	9.98211	3.15602	2015.34	293.548	0.576411	n.d.
63	Off-shelf	73.5073	200.709	7.71529	53	n.d.	3.67679	1322.3	71.7316	0	n.d.
67	Off-shelf	73.3052	199.198	7.09716	42	14.8219	5.71658	2477.05	376.359	0.70063	n.d.
n.d.: not detected

## Sheet: 2017
Dataset S2c Surface PAR, nitracline depth, depth-integrated biological activities, contribution of N2 fixation to new production, and depth-integrated UCYN-A2 abundance in 2017
Station	Region	Latitude	Longitude	PAR	Nitracline depth	N2 fixation	Primary Production	Nitrate assimilation	Nitrification	Contribution of N2 fixation	UCYN-A2
				mol photons m-2 d-1	m	µmol N m-2 d-1	mmol C m-2 d-1	µmol N m-2 d-1	µmol N m-2 d-1	%	copies m-2
4	Shelf	65.0483	190.408	33.2712	0	36.7292	160.301	16590.8	7.65219	0.220995	4.74293e+07
10	Shelf	68.0189	191.165	26.572	0	5.82344	42.4906	2380.79	33.4238	0.24747	1.35675e+08
16	Shelf	70.9995	191.241	17.2546	30	366.659	27.105	1329.31	4.61401	21.6784	1.63672e+11
21	Shelf	72.7992	198.653	15.7042	22	31.0736	12.1878	963.3	45.6694	3.27538	7.76136e+06
39	Shelf	71.5928	205.185	11.7303	34	11.6716	10.6995	543.232	8.77383	2.13714	2.90678e+07
62	Shelf	71.8844	203.949	9.2424	44	26.0993	15.5451	2274.57	35.8574	1.15238	1.35194e+08
97	Shelf	72.4988	191.253	5.83204	22	44.7737	14.0291	937.368	39.0935	4.74777	2.15851e+09
48	Off-shelf	71.5694	207.999	11.2531	44	149.516	6.90948	974	428.264	21.5053	4.71679e+09
69	Off-shelf	73.9961	203.975	10.2029	78	87.7917	4.08196	184.747	468.038	100	3.71454e+06
74	Off-shelf	73.3092	199.139	8.18712	53	54.0151	7.96268	1257.73	133.945	4.58609	3.91473e+08
87	Off-shelf	75.0037	195.001	8.87087	60	193.489	5.74366	939.47	358.412	24.9809	1.32613e+08
93	Off-shelf	75.0076	190.383	8.37622	37	77.3997	10.867	1194.22	815.738	16.9781	1.02262e+08
n.d.: not detected

## Sheet: 2020
Dataset S2d Surface PAR, nitracline depth, depth-integrated biological activities, contribution of N2 fixation to new production, and depth-integrated UCYN-A2 abundance in 2020
Station	Region	Latitude	Longitude	PAR	Nitracline depth	N2 fixation	Primary Production	Nitrate assimilation	Nitrification	Contribution of N2 fixation	UCYN-A2
				mol photons m-2 d-1	m	µmol N m-2 d-1	mmol C m-2 d-1	µmol N m-2 d-1	µmol N m-2 d-1	%	copies m-2
7	Shelf	69.0139	191.171	3.35638	16	n.d.	11.051	703.774	108.042	0	3.28005e+06
9	Shelf	70.5003	194.505	6.69643	30	n.d.	16.7783	792.016	44.0942	0	2.16127e+07
17	Shelf	71.3196	201.563	2.61445	21	n.d.	4.7075	691.774	171.487	0	n.d.
29	Shelf	73.4995	191.186	0.935495	0	n.d.	3.01073	1015	158.555	0	n.d.
33	Shelf	69.9997	191.187	1.94808	0	n.d.	1.2865	110.945	72.4223	0	2.42361e+06
35	Shelf	68	191.167	3.30083	0	n.d.	5.03637	3010.24	1696.39	0	n.d.
10	Off-shelf	74.5505	198.116	3.6321	35	n.d.	3.25992	871.816	224.83	0	n.d.
11	Off-shelf	74.9802	201.874	2.62908	56	n.d.	5.23204	1223.64	418.779	0	n.d.
12	Off-shelf	75.1825	199.997	1.17508	53	n.d.	2.94652	889.943	355.936	0	n.d.
13	Off-shelf	73.2887	199.989	0.488805	33	n.d.	7.91972	2094.46	474.406	0	n.d.
20	Off-shelf	71.9723	206.006	2.42273	0	n.d.	1.76319	93.2643	22.0879	0	n.d.
22	Off-shelf	75.0146	195.042	0.54177	41	n.d.	3.53723	1420.16	504.336	0	n.d.
25	Off-shelf	75.0034	185.006	0.511154	30	n.d.	2.26072	2586.46	569.576	0	n.d.
n.d.: not detected
